# Supplementary material for: Magnetic Nanocarriers with ICPTES- and GPTMS-Functionalized Quaternary Chitosan for pH-Responsive Doxorubicin Release
Source: Biomolecules. 2026 Jan 13;16(1):137. doi: 10.3390/biom16010137 (PMC12839120; doi:10.3390/biom16010137)
Supplement: Supplementary file 1 [file biomolecules-16-00137-s001.zip]

Archive with 1 entries (1 files):
- biomolecules-4017146-supplementary.pdf
